# Supplementary material for: Development and validation of a polygenic risk score for height in a Greek cohort: Association with blood pressure measurements
Source: Front Genet. 2025 May 1;16:1538975. doi: 10.3389/fgene.2025.1538975 (PMC12108138; doi:10.3389/fgene.2025.1538975)
Supplement: Supplementary file 1 [file Table1.xlsx]

## Sheet: Sheet1
Supplementary Table 1: Common unique snps with GWAS catalog for body height
rsID	Chromosome	Position	Effect allele	(Nearest) Gene	beta	Frequency of appearance
rs10034452	4	13530824	G	-	-0.0712583	15
rs10092747	8	120749166	T	TAF2	-0.0755702	30
rs10115173	9	109325757	A	-	-0.0587429	26
rs10167624	2	37986275	T	-	0.0557622	18
rs1018786	22	34206039	A	LARGE1	0.0948015	66
rs10259199	7	7848912	C	-	-0.0757748	14
rs10279370	7	135466041	C	-	-0.0557811	13
rs1041309	1	205461563	C	-	0.0708095	14
rs10424296	19	3545850	A	-	0.0621664	25
rs10427360	2	9781094	T	-	-0.0531203	21
rs10435018	7	28661040	A	CREB5	0.0408672	16
rs10504036	8	40727444	T	ZMAT4	-0.0340123	12
rs10506315	12	53416251	T	EIF4B	0.0843564	22
rs10511323	3	112958324	G	BOC	-0.0575864	20
rs10512053	9	78688079	G	PCSK5	0.0666781	22
rs10514714	3	46635824	T	-	-0.048053	12
rs1051684	17	62006497	G	CD79B	0.0553277	31
rs1057035	14	95554142	C	DICER1	-0.0475064	17
rs10760503	9	130578404	G	ENG	0.0578207	39
rs10769190	11	46151490	C	-	0.066287	25
rs10783298	12	49384957	G	-	-0.0507029	12
rs10787453	10	114384057	A	VTI1A	0.0513117	25
rs10788945	1	53323492	A	ZYG11A	-0.0296943	12
rs10793341	11	69886462	T	-	0.0423106	16
rs10846666	12	124884353	G	NCOR2	-0.0583274	16
rs10913158	1	176311597	A	-	0.0513507	22
rs10922478	1	89144053	G	-	0.0358417	11
rs10926165	1	240364187	A	FMN2	-0.0609106	31
rs10933621	2	241558936	T	-	0.0342391	15
rs10951191	7	28122977	A	JAZF1	-0.095773	38
rs11023392	11	14971607	A	-	0.0290307	11
rs11049219	12	28062751	T	-	-0.0385629	11
rs11049836	12	28955258	A	-	0.0576604	17
rs11062585	12	3340321	T	TSPAN9	0.0465395	17
rs11082403	18	42317790	G	SETBP1	0.0397668	20
rs11088628	21	18674800	C	-	0.0553853	44
rs11134701	5	170972663	T	-	0.0536431	17
rs11168249	12	48208368	C	HDAC7	0.0360066	22
rs11200392	10	123851827	T	TACC2	0.0256435	11
rs11241999	5	128789554	T	-	0.09318	38
rs11248393	10	124866446	T	-	0.0620056	19
rs1128432	16	81745097	C	CMIP	-0.067338	20
rs1150347	11	95383570	G	-	0.0352009	11
rs11544093	19	39416887	T	SARS2	-0.113673	52
rs1157079	20	6778978	T	-	0.0443458	16
rs11592827	10	125072751	T	-	-0.0498858	24
rs11596235	10	104391034	T	SUFU	-0.0398544	19
rs11598539	10	130842093	C	-	-0.0421772	19
rs11604951	11	74335121	T	POLD3	-0.0426964	16
rs11609535	12	16730795	C	LMO3	0.0511058	17
rs11629144	14	69131593	T	-	0.0325837	14
rs11638414	15	101725233	C	CHSY1	-0.0875773	33
rs11672342	19	30266602	A	-	0.0434563	19
rs11690021	2	239637228	C	-	0.0666782	20
rs11751362	6	21955964	G	CASC15	-0.0388056	15
rs11782216	8	72316836	T	-	-0.0885576	43
rs11782610	8	87566158	G	CPNE3	0.0527249	11
rs11783086	8	123980448	C	ZHX2	-0.0417409	18
rs11810387	1	95427608	C	CNN3-DT	0.0852705	26
rs11888775	2	239424876	G	LINC01107	0.10089	15
rs11898161	2	88881648	A	EIF2AK3	-0.0621394	37
rs11913308	22	28130044	T	-	0.0363441	15
rs11928424	3	145903426	T	-	-0.100555	31
rs12003641	9	114279497	T	-	-0.079841	21
rs12069549	1	200036139	T	NR5A2	0.0640322	11
rs1208517	1	185272483	T	IVNS1ABP	-0.0356321	13
rs12126599	1	171467731	G	PRRC2C	0.0396782	15
rs1219391	11	121766888	G	-	0.0501458	13
rs12203040	6	140167314	C	FILNC1	0.0449074	21
rs12318442	12	20746007	T	PDE3A	-0.0336793	13
rs12371967	12	66346714	C	HMGA2	-0.0592711	19
rs12413026	10	78108661	A	LRMDA	0.059349	44
rs12525047	6	140265162	T	-	-0.0699854	19
rs12589158	14	82399161	T	-	0.0734016	34
rs12631031	3	183575770	A	PARL	0.0708163	13
rs12700014	7	18964076	G	HDAC9	0.0393601	12
rs12820931	12	48190985	T	HDAC7	0.069883	20
rs12987661	2	69813458	C	AAK1	-0.0507632	12
rs13047406	21	37505138	G	CBR3-AS1	-0.0396577	11
rs13104353	4	39643536	C	-	-0.0608723	25
rs13147721	4	72127321	A	SLC4A4	-0.0428698	14
rs1316929	2	241322107	G	-	-0.0517648	12
rs13227860	7	22154454	A	-	-0.0309147	12
rs1411156	9	92261864	C	UNQ6494	-0.0594719	33
rs1415701	6	130345835	A	L3MBTL3	0.0421264	19
rs1416556	9	78613185	A	PCSK5	0.0312509	13
rs1451486	2	199995046	T	-	-0.0813727	25
rs1478290	12	21761315	C	-	-0.0333005	11
rs1498606	5	58337549	T	PDE4D	0.0413002	12
rs1521883	2	202949672	T	KIAA2012	-0.071525	40
rs1532418	16	65116239	T	CDH11	0.0282044	11
rs1549349	12	121950655	G	KDM2B	-0.0675811	11
rs1561220	16	55504568	G	-	-0.0785783	29
rs1594829	8	26206077	T	-	0.0422595	15
rs159868	19	58536649	C	-	0.0321968	16
rs1635851	7	28187806	T	JAZF1	-0.0609225	33
rs16864142	3	188956822	G	TPRG1-AS2	-0.0467593	16
rs16888802	4	13537668	G	-	-0.038463	15
rs16894605	8	97478729	C	-	0.0465618	13
rs17023157	3	29322067	T	-	0.11358	55
rs17031330	2	66243043	G	-	0.0738132	22
rs17037462	3	12956905	T	IQSEC1	0.0567251	14
rs17080959	6	151575944	T	AKAP12	0.0436279	11
rs17151092	7	46216799	T	-	-0.0600244	12
rs17152408	10	126649007	A	ZRANB1	-0.0637996	22
rs17194561	9	109522849	G	-	-0.0742705	18
rs17221259	12	14410485	C	-	-0.0648776	26
rs1726599	7	18648426	T	HDAC9	-0.0456699	12
rs17401468	2	178768683	C	PDE11A	0.0647983	17
rs174643	16	1133049	A	-	-0.0250624	14
rs1770393	9	4096380	C	GLIS3	0.0472153	12
rs17709142	1	213974734	C	-	-0.0333963	12
rs17763100	10	112537734	G	RBM20	-0.0483324	12
rs17820115	17	54393570	A	ANKFN1	-0.0448976	24
rs17822257	17	2886091	A	RAP1GAP2	-0.0351806	12
rs17832737	19	32912622	G	DPY19L3	-0.0685496	27
rs17833945	2	217894024	C	-	0.0384176	18
rs1799986	12	57535266	T	LRP1	0.0452837	19
rs1859229	4	114661681	G	CAMK2D	-0.050554	15
rs1891308	6	142648235	A	ADGRG6	0.0632209	43
rs1894641	6	130020950	C	ARHGAP18	0.0529675	18
rs1946482	16	89762410	C	CDK10	-0.0436984	13
rs1956002	14	33410749	C	NPAS3	0.0376092	15
rs2023825	4	113302357	G	ALPK1	0.0671589	22
rs2034395	2	121610186	T	GLI2	0.0728958	35
rs2034771	3	190967779	G	OSTN	-0.0408458	12
rs2037923	21	40525287	A	-	-0.0512486	14
rs2058552	2	71203077	G	-	-0.0332625	19
rs2065616	20	56669386	G	-	0.0523122	34
rs2067951	4	55805555	C	-	-0.042428	26
rs2131127	3	148424143	A	AGTR1	-0.0293235	11
rs220428	6	86857389	G	-	0.0403085	13
rs2207356	6	110741611	G	-	-0.0761449	27
rs2240655	19	2115790	C	AP3D1	-0.0366281	13
rs2242657	6	31602489	C	-	-0.0734355	21
rs2280470	15	89395626	G	ACAN	-0.0513792	26
rs2288378	12	102830008	C	IGF1	-0.0638649	28
rs2290547	3	47061183	A	SETD2	0.054247	23
rs2291256	12	133393323	T	GOLGA3	0.0843815	23
rs2291256	12	133393323	T	GOLGA3	0.0843815	23
rs2297216	9	33025503	A	DNAJA1	-0.0485873	13
rs2302580	4	8608634	T	CPZ	-0.0533138	33
rs2416771	9	102159610	T	-	0.0657917	23
rs246344	5	134043468	A	SEC24A	-0.0427094	15
rs2516518	6	31435119	A	-	-0.0897049	24
rs2521478	16	20028998	C	-	0.0762425	49
rs2526828	1	17729903	A	-	-0.0326858	16
rs253221	5	65525422	A	-	-0.125464	16
rs2568409	8	130417624	G	-	-0.0660712	19
rs2609334	6	168847175	C	SMOC2	0.033061	14
rs2651148	3	193561684	G	-	0.0576602	17
rs2676834	3	194722518	C	-	-0.0550026	43
rs2687950	13	50718468	T	-	-0.0400048	17
rs2718786	3	180952891	G	SOX2-OT	0.06229	35
rs27345	16	2267877	A	-	-0.0584754	33
rs2753934	14	94851330	G	SERPINA1	0.0351472	11
rs2757117	14	59694643	A	-	0.0455344	16
rs2823547	21	17383785	A	-	0.0599282	15
rs28594464	16	86704864	T	-	0.0987295	48
rs2897347	18	74201771	C	ZNF516	0.0390553	12
rs295302	3	141338997	C	-	0.0834152	41
rs2968482	16	88844433	C	PIEZO1	0.0486867	23
rs2982712	6	152358179	C	ESR1	0.0432478	21
rs2994968	1	241603554	G	-	-0.0532671	24
rs302953	8	106512481	T	ZFPM2	-0.0468222	16
rs3094287	19	49122248	C	RPL18	-0.0548848	26
rs3118906	13	51106788	A	-	0.0663692	43
rs3135848	4	1797741	C	FGFR3	0.0453603	26
rs3169403	16	769247	A	METRN	-0.0565018	16
rs3172417	3	10142949	T	FANCD2OS	-0.0442391	22
rs323613	3	151911863	A	-	0.0326416	12
rs332675	2	119514587	T	-	-0.0528027	20
rs34149094	4	146036388	A	ABCE1	0.0925992	17
rs34174194	2	74685443	G	-	-0.0371179	14
rs3740540	10	126294167	A	LHPP	-0.0411204	13
rs3741211	11	2169110	G	INS-IGF2	-0.0813818	76
rs3747816	9	116138013	T	HDHD3	0.0274467	12
rs3748744	1	19956246	A	MICOS10	0.0617405	17
rs3786853	19	15528983	T	AKAP8L	0.0363645	16
rs3800230	6	108998128	G	FOXO3	0.090569	34
rs3810794	16	2512523	A	TEDC2	0.0548917	17
rs3813581	16	79749341	T	-	0.0566216	19
rs3815779	5	36163470	C	SKP2	0.11495	18
rs3816257	17	78074446	C	-	0.0718165	60
rs4073717	5	170864021	T	FGF18	0.0783491	60
rs4252845	4	77984155	A	CCNI	-0.0405373	11
rs4320932	11	2171601	C	INS-IGF2	0.0403438	17
rs4328313	13	40387209	G	-	-0.0692827	27
rs4333285	5	7497783	A	ADCY2	0.0673259	57
rs437	7	116296896	T	-	-0.0494932	16
rs4396487	15	93653395	A	-	-0.0627694	23
rs4441315	17	77953453	T	TBC1D16	-0.025342	13
rs4444536	2	126461407	A	-	-0.0360365	12
rs4508029	1	83960180	C	-	-0.0605305	18
rs4534816	15	89265319	A	-	0.0549985	21
rs4613698	5	135039790	A	-	0.0643171	13
rs4666200	2	29538411	A	ALK	0.0589891	30
rs4683702	3	142617138	G	-	-0.050337	31
rs4694373	4	71975779	C	-	0.0516163	25
rs4702	15	91426560	A	FURIN	-0.0635276	62
rs4726088	7	151430709	A	PRKAG2	-0.0483713	22
rs4747860	10	10540164	T	-	0.0315337	17
rs4759197	12	56285743	A	-	0.0341398	14
rs4777230	15	70365762	C	TLE3	-0.0738397	27
rs4789244	17	71642057	A	-	0.0410853	20
rs4797757	18	13281865	T	LDLRAD4	0.03884	17
rs4804036	19	47767643	A	CCDC9	-0.0211749	11
rs4849690	2	119034265	A	-	-0.0355692	11
rs4871406	8	124670101	T	-	-0.0597719	14
rs490285	1	182705001	A	-	0.0445703	17
rs4906024	14	101321726	T	MEG3	-0.041221	13
rs4918430	10	94899803	C	-	0.0585636	21
rs495360	12	327421	A	-	-0.0241668	11
rs4961737	9	16721067	A	BNC2	-0.0894726	42
rs496783	10	116137961	G	AFAP1L2	0.0385222	22
rs4980038	10	80920370	G	ZMIZ1	0.0460061	14
rs4982404	14	21539684	T	ARHGEF40	0.0427215	15
rs505317	11	95052753	T	-	-0.0377181	16
rs506767	8	96846973	T	-	0.0648946	32
rs5262	2	232791948	T	-	-0.0257178	11
rs555438	10	29508589	G	-	0.0358184	13
rs557077	3	55531267	A	-	-0.0783874	27
rs5751759	22	24234493	G	-	-0.035429	11
rs579342	10	97229762	A	-	0.0652828	16
rs584985	9	124397290	C	DAB2IP	-0.0345551	18
rs594348	13	109825484	A	MYO16	-0.0402517	11
rs5982	6	6174866	A	F13A1	0.0699628	42
rs6054304	20	6463734	A	-	0.0567344	17
rs6070638	20	57443831	G	GNAS	-0.0716662	20
rs6075733	20	20856254	C	-	0.0576701	22
rs6101903	20	38834633	T	-	0.0465397	19
rs6127345	20	53592333	A	-	0.0631256	29
rs622200	11	114028774	C	ZBTB16	0.0531692	13
rs631225	1	201607272	T	-	-0.0294229	12
rs6437030	2	232495138	T	-	0.0609541	27
rs6442290	3	11851941	C	TAMM41	0.0335471	12
rs6493333	15	48939046	C	-	0.0759816	19
rs6538405	12	78234093	G	NAV3	0.087301	38
rs6582622	12	46605239	C	SLC38A1	0.0421166	15
rs6690229	1	175086461	G	TNN	-0.0486416	27
rs6694357	1	151035628	C	MLLT11	0.08423	29
rs6710260	2	69330118	G	ANTXR1	0.065628	24
rs6732525	2	226807953	G	-	0.0765216	15
rs6745337	2	10336946	G	-	0.0410955	18
rs6891856	5	63972658	T	-	-0.0417062	22
rs6894157	5	35686341	T	SPEF2	0.0536967	19
rs6921502	6	15275305	G	JARID2	0.0314569	14
rs6943227	7	5359680	T	TNRC18	-0.0471669	15
rs6950388	7	1270699	A	-	-0.058941	33
rs6970537	7	27217359	A	-	-0.0418295	13
rs7024751	9	86853384	G	-	0.0595524	15
rs7030848	9	78473260	A	-	-0.0634956	21
rs7031971	9	78511363	C	PCSK5	0.0250793	11
rs7041171	9	114701630	C	-	-0.0553541	27
rs706398	1	56641553	C	-	-0.0467784	15
rs707557	20	56942312	T	RAB22A	0.0295768	13
rs7144584	14	64275812	C	-	0.0435292	15
rs7145904	14	94552899	G	IFI27L1	0.0607804	20
rs7201584	16	2637283	C	PDPK1	0.0590079	16
rs7285	4	95589337	A	PDLIM5	0.062694	19
rs7291040	22	46484973	C	MIRLET7BHG	-0.0495781	25
rs7302925	12	56861458	G	-	0.0436896	12
rs7314280	12	3235137	A	TSPAN9	-0.0356944	13
rs7472	9	103064530	A	TEX10	-0.0747299	63
rs74929176	17	54905494	T	C17orf67	-0.083495	44
rs758072	2	242083872	T	PASK	-0.0559006	16
rs7589372	2	20868179	A	GDF7	-0.0333672	15
rs7592216	2	182743246	T	-	0.0423382	12
rs7597997	2	107921929	T	-	-0.0462553	20
rs76216304	2	69315427	C	ANTXR1	-0.041538	14
rs7716238	5	108639715	C	-	0.0601575	13
rs7717113	5	172781401	G	-	0.0596059	17
rs7731023	5	36181627	G	SKP2	0.0555593	23
rs7744710	6	22029017	T	CASC15	0.0706236	39
rs7842334	8	96147295	T	PLEKHF2	-0.0547187	22
rs7864996	9	14356795	C	-	-0.0495501	21
rs7955374	12	47880149	T	-	-0.066953	23
rs7978761	12	66295570	C	HMGA2	-0.0697071	15
rs8019890	14	21538067	A	-	0.0431296	18
rs8024932	15	77915282	G	LINGO1	0.0636447	12
rs8035111	15	100685940	G	ADAMTS17	-0.060365	16
rs8052560	16	88777242	A	CTU2	0.0404708	17
rs8062706	16	22315925	C	POLR3E	-0.125815	22
rs8073676	17	59315145	A	BCAS3	-0.0567137	24
rs8117259	20	20348253	T	-	0.0429875	19
rs8131657	21	29960361	C	-	0.0575451	13
rs8192565	6	32191607	T	-	0.064992	26
rs822531	7	148629759	T	-	0.0279538	11
rs879620	16	4015729	T	ADCY9	-0.0280967	11
rs889162	19	9951916	T	PIN1	0.0633294	19
rs9295565	6	22742431	G	-	0.0629987	28
rs9365128	6	160496432	T	IGF2R	-0.0448614	12
rs936642	1	53586380	A	SLC1A7	0.0477769	23
rs9456496	6	160443390	G	IGF2R	-0.0466313	13
rs9469813	6	34569814	C	ILRUN	-0.101084	64
rs9505086	6	7232186	C	RREB1	-0.0333704	15
rs952481	3	194822098	C	XXYLT1	-0.0508962	23
rs9545534	13	81256995	T	-	-0.0449007	17
rs9552636	13	22953132	A	-	-0.0342838	16
rs956796	1	150186091	A	-	-0.0403261	14
rs9646651	19	15565046	A	RASAL3	-0.0525105	15
rs9668071	12	7123076	T	LPCAT3	0.0626705	18
rs9784511	4	76824078	T	-	0.031814	19
rs9819324	3	66794904	T	-	-0.0481073	19
rs9842333	3	55704401	C	ERC2	0.0292388	15
rs9854823	3	120151284	T	FSTL1	-0.0500318	16
rs9946122	18	61046267	G	-	0.0660788	21
rs9967771	2	38092624	T	-	0.0393607	12
